# Supplementary material for: AI Aided Design of Epitope-Based Vaccine for the Induction of Cellular Immune Responses Against SARS-CoV-2
Source: Front Genet. 2021 Mar 25;12:602196. doi: 10.3389/fgene.2021.602196 (PMC8027494; doi:10.3389/fgene.2021.602196)
Supplement: Supplementary file 2 [file Table_2.csv]

protein	position	mutation_frequency
envelope protein	1	0
envelope protein	2	0
envelope protein	3	0
envelope protein	4	0.000116414435389988
envelope protein	5	0
envelope protein	6	0.000116400884646723
envelope protein	7	0
envelope protein	8	0
envelope protein	9	0
envelope protein	10	0
envelope protein	11	0
envelope protein	12	0
envelope protein	13	0.000116468669927789
envelope protein	14	0
envelope protein	15	0
envelope protein	16	0
envelope protein	17	0.000116522955022139
envelope protein	18	0.000116522955022139
envelope protein	19	0
envelope protein	20	0
envelope protein	21	0
envelope protein	22	0.000116550116550117
envelope protein	23	0
envelope protein	24	0.000232937339855579
envelope protein	25	0
envelope protein	26	0
envelope protein	27	0
envelope protein	28	0
envelope protein	29	0
envelope protein	30	0.000232937339855579
envelope protein	31	0
envelope protein	32	0
envelope protein	33	0
envelope protein	34	0
envelope protein	35	0
envelope protein	36	0
envelope protein	37	0.00046603751602004
envelope protein	38	0
envelope protein	39	0
envelope protein	40	0
envelope protein	41	0.00011650937900501
envelope protein	42	0
envelope protein	43	0.000116522955022139
envelope protein	44	0
envelope protein	45	0
envelope protein	46	0.000116522955022139
envelope protein	47	0
envelope protein	48	0
envelope protein	49	0
envelope protein	50	0.000116550116550117
envelope protein	51	0.000116577290743763
envelope protein	52	0.000116563702063178
envelope protein	53	0.000233127404126355
envelope protein	54	0
envelope protein	55	0.000233181765185962
envelope protein	56	0.000116563702063178
envelope protein	57	0
envelope protein	58	0.000233181765185962
envelope protein	59	0
envelope protein	60	0
envelope protein	61	0.00011650937900501
envelope protein	62	0.000116495806150979
envelope protein	63	0
envelope protein	64	0
envelope protein	65	0
envelope protein	66	0
envelope protein	67	0
envelope protein	68	0.000815280689494526
envelope protein	69	0.000116455106556422
envelope protein	70	0.00011648223645894
envelope protein	71	0.00046592894583576
envelope protein	72	0.0010482180293501
envelope protein	73	0.00093164085245138
envelope protein	74	0.000116427989288625
envelope protein	75	0.000116427989288625
membrane glycoprotein	1	0
membrane glycoprotein	2	0.00151532812682131
membrane glycoprotein	3	0.0120397428404442
membrane glycoprotein	4	0.00163151147884862
membrane glycoprotein	5	0
membrane glycoprotein	6	0
membrane glycoprotein	7	0
membrane glycoprotein	8	0
membrane glycoprotein	9	0
membrane glycoprotein	10	0.000116400884646723
membrane glycoprotein	11	0
membrane glycoprotein	12	0
membrane glycoprotein	13	0
membrane glycoprotein	14	0
membrane glycoprotein	15	0
membrane glycoprotein	16	0.000232991612301957
membrane glycoprotein	17	0
membrane glycoprotein	18	0
membrane glycoprotein	19	0
membrane glycoprotein	20	0
membrane glycoprotein	21	0
membrane glycoprotein	22	0
membrane glycoprotein	23	0
membrane glycoprotein	24	0
membrane glycoprotein	25	0.00011648223645894
membrane glycoprotein	26	0
membrane glycoprotein	27	0
membrane glycoprotein	28	0
membrane glycoprotein	29	0
membrane glycoprotein	30	0
membrane glycoprotein	31	0
membrane glycoprotein	32	0
membrane glycoprotein	33	0.000116427989288625
membrane glycoprotein	34	0.000116427989288625
membrane glycoprotein	35	0
membrane glycoprotein	36	0
membrane glycoprotein	37	0
membrane glycoprotein	38	0
membrane glycoprotein	39	0
membrane glycoprotein	40	0.000582275532782113
membrane glycoprotein	41	0
membrane glycoprotein	42	0
membrane glycoprotein	43	0
membrane glycoprotein	44	0
membrane glycoprotein	45	0
membrane glycoprotein	46	0.000232937339855579
membrane glycoprotein	47	0
membrane glycoprotein	48	0
membrane glycoprotein	49	0
membrane glycoprotein	50	0
membrane glycoprotein	51	0
membrane glycoprotein	52	0.000232801769293447
membrane glycoprotein	53	0
membrane glycoprotein	54	0
membrane glycoprotein	55	0
membrane glycoprotein	56	0
membrane glycoprotein	57	0
membrane glycoprotein	58	0
membrane glycoprotein	59	0
membrane glycoprotein	60	0
membrane glycoprotein	61	0
membrane glycoprotein	62	0
membrane glycoprotein	63	0.000116360251338143
membrane glycoprotein	64	0.000116387337057728
membrane glycoprotein	65	0
membrane glycoprotein	66	0
membrane glycoprotein	67	0
membrane glycoprotein	68	0
membrane glycoprotein	69	0.000232666356444858
membrane glycoprotein	70	0.00162866449511401
membrane glycoprotein	71	0
membrane glycoprotein	72	0
membrane glycoprotein	73	0.000116292592161879
membrane glycoprotein	74	0
membrane glycoprotein	75	0.000698080279232112
membrane glycoprotein	76	0
membrane glycoprotein	77	0
membrane glycoprotein	78	0.000232747585243803
membrane glycoprotein	79	0
membrane glycoprotein	80	0.000116373792621902
membrane glycoprotein	81	0
membrane glycoprotein	82	0
membrane glycoprotein	83	0
membrane glycoprotein	84	0
membrane glycoprotein	85	0.000349040139616056
membrane glycoprotein	86	0.000116360251338143
membrane glycoprotein	87	0.000348918353105373
membrane glycoprotein	88	0
membrane glycoprotein	89	0
membrane glycoprotein	90	0.000116333178222429
membrane glycoprotein	91	0
membrane glycoprotein	92	0
membrane glycoprotein	93	0
membrane glycoprotein	94	0.000116441546343735
membrane glycoprotein	95	0
membrane glycoprotein	96	0
membrane glycoprotein	97	0
membrane glycoprotein	98	0
membrane glycoprotein	99	0
membrane glycoprotein	100	0
membrane glycoprotein	101	0
membrane glycoprotein	102	0
membrane glycoprotein	103	0
membrane glycoprotein	104	0.000116306117701791
membrane glycoprotein	105	0
membrane glycoprotein	106	0
membrane glycoprotein	107	0
membrane glycoprotein	108	0
membrane glycoprotein	109	0
membrane glycoprotein	110	0
membrane glycoprotein	111	0
membrane glycoprotein	112	0
membrane glycoprotein	113	0
membrane glycoprotein	114	0
membrane glycoprotein	115	0
membrane glycoprotein	116	0
membrane glycoprotein	117	0.000116225011622501
membrane glycoprotein	118	0
membrane glycoprotein	119	0
membrane glycoprotein	120	0
membrane glycoprotein	121	0
membrane glycoprotein	122	0
membrane glycoprotein	123	0
membrane glycoprotein	124	0
membrane glycoprotein	125	0
membrane glycoprotein	126	0
membrane glycoprotein	127	0
membrane glycoprotein	128	0
membrane glycoprotein	129	0
membrane glycoprotein	130	0.000118077695123391
membrane glycoprotein	131	0
membrane glycoprotein	132	0
membrane glycoprotein	133	0.000117938436136337
membrane glycoprotein	134	0
membrane glycoprotein	135	0
membrane glycoprotein	136	0
membrane glycoprotein	137	0
membrane glycoprotein	138	0
membrane glycoprotein	139	0
membrane glycoprotein	140	0
membrane glycoprotein	141	0
membrane glycoprotein	142	0.000117827265229174
membrane glycoprotein	143	0
membrane glycoprotein	144	0
membrane glycoprotein	145	0
membrane glycoprotein	146	0.000117744024490757
membrane glycoprotein	147	0
membrane glycoprotein	148	0
membrane glycoprotein	149	0
membrane glycoprotein	150	0
membrane glycoprotein	151	0
membrane glycoprotein	152	0.000117633219621221
membrane glycoprotein	153	0
membrane glycoprotein	154	0
membrane glycoprotein	155	0
membrane glycoprotein	156	0
membrane glycoprotein	157	0
membrane glycoprotein	158	0.000706214689265537
membrane glycoprotein	159	0
membrane glycoprotein	160	0
membrane glycoprotein	161	0
membrane glycoprotein	162	0.000235404896421846
membrane glycoprotein	163	0
membrane glycoprotein	164	0.000117605550982006
membrane glycoprotein	165	0
membrane glycoprotein	166	0.000117633219621221
membrane glycoprotein	167	0
membrane glycoprotein	168	0
membrane glycoprotein	169	0
membrane glycoprotein	170	0
membrane glycoprotein	171	0
membrane glycoprotein	172	0
membrane glycoprotein	173	0.000117495006462225
membrane glycoprotein	174	0
membrane glycoprotein	175	0.0287558685446009
membrane glycoprotein	176	0
membrane glycoprotein	177	0
membrane glycoprotein	178	0
membrane glycoprotein	179	0
membrane glycoprotein	180	0
membrane glycoprotein	181	0
membrane glycoprotein	182	0
membrane glycoprotein	183	0
membrane glycoprotein	184	0
membrane glycoprotein	185	0
membrane glycoprotein	186	0
membrane glycoprotein	187	0
membrane glycoprotein	188	0
membrane glycoprotein	189	0
membrane glycoprotein	190	0
membrane glycoprotein	191	0
membrane glycoprotein	192	0
membrane glycoprotein	193	0
membrane glycoprotein	194	0.000117384669562155
membrane glycoprotein	195	0.000117343346632246
membrane glycoprotein	196	0.00011731581417175
membrane glycoprotein	197	0
membrane glycoprotein	198	0
membrane glycoprotein	199	0
membrane glycoprotein	200	0.000117343346632246
membrane glycoprotein	201	0
membrane glycoprotein	202	0
membrane glycoprotein	203	0
membrane glycoprotein	204	0
membrane glycoprotein	205	0
membrane glycoprotein	206	0
membrane glycoprotein	207	0
membrane glycoprotein	208	0
membrane glycoprotein	209	0.000937316930287053
membrane glycoprotein	210	0
membrane glycoprotein	211	0
membrane glycoprotein	212	0.000584453535943892
membrane glycoprotein	213	0
membrane glycoprotein	214	0.000467672161814568
membrane glycoprotein	215	0
membrane glycoprotein	216	0
membrane glycoprotein	217	0
membrane glycoprotein	218	0
membrane glycoprotein	219	0
membrane glycoprotein	220	0
membrane glycoprotein	221	0
membrane glycoprotein	222	0
nucleocapsid phosphoprotein	1	0
nucleocapsid phosphoprotein	2	0
nucleocapsid phosphoprotein	3	0.000354609929078014
nucleocapsid phosphoprotein	4	0.000236406619385343
nucleocapsid phosphoprotein	5	0.000118189339321593
nucleocapsid phosphoprotein	6	0.00035456801796478
nucleocapsid phosphoprotein	7	0
nucleocapsid phosphoprotein	8	0
nucleocapsid phosphoprotein	9	0.000236378678643186
nucleocapsid phosphoprotein	10	0
nucleocapsid phosphoprotein	11	0.00035456801796478
nucleocapsid phosphoprotein	12	0.000118189339321593
nucleocapsid phosphoprotein	13	0.00508274231678487
nucleocapsid phosphoprotein	14	0.000118203309692671
nucleocapsid phosphoprotein	15	0
nucleocapsid phosphoprotein	16	0
nucleocapsid phosphoprotein	17	0
nucleocapsid phosphoprotein	18	0.000236378678643186
nucleocapsid phosphoprotein	19	0.00035456801796478
nucleocapsid phosphoprotein	20	0.000827325375251152
nucleocapsid phosphoprotein	21	0
nucleocapsid phosphoprotein	22	0.00413760491783899
nucleocapsid phosphoprotein	23	0.00035456801796478
nucleocapsid phosphoprotein	24	0.00295508274231678
nucleocapsid phosphoprotein	25	0
nucleocapsid phosphoprotein	26	0
nucleocapsid phosphoprotein	27	0.000118203309692671
nucleocapsid phosphoprotein	28	0.000236378678643186
nucleocapsid phosphoprotein	29	0.000118189339321593
nucleocapsid phosphoprotein	30	0.000236378678643186
nucleocapsid phosphoprotein	31	0
nucleocapsid phosphoprotein	32	0.000354693781035706
nucleocapsid phosphoprotein	33	0.000591016548463357
nucleocapsid phosphoprotein	34	0.000709219858156028
nucleocapsid phosphoprotein	35	0.000472869133467313
nucleocapsid phosphoprotein	36	0.000354609929078014
nucleocapsid phosphoprotein	37	0.000354609929078014
nucleocapsid phosphoprotein	38	0
nucleocapsid phosphoprotein	39	0
nucleocapsid phosphoprotein	40	0
nucleocapsid phosphoprotein	41	0.000118217283366828
nucleocapsid phosphoprotein	42	0
nucleocapsid phosphoprotein	43	0.000118203309692671
nucleocapsid phosphoprotein	44	0.000118189339321593
nucleocapsid phosphoprotein	45	0
nucleocapsid phosphoprotein	46	0.000236378678643186
nucleocapsid phosphoprotein	47	0
nucleocapsid phosphoprotein	48	0
nucleocapsid phosphoprotein	49	0
nucleocapsid phosphoprotein	50	0
nucleocapsid phosphoprotein	51	0
nucleocapsid phosphoprotein	52	0
nucleocapsid phosphoprotein	53	0
nucleocapsid phosphoprotein	54	0
nucleocapsid phosphoprotein	55	0
nucleocapsid phosphoprotein	56	0
nucleocapsid phosphoprotein	57	0
nucleocapsid phosphoprotein	58	0
nucleocapsid phosphoprotein	59	0
nucleocapsid phosphoprotein	60	0.000118259224219489
nucleocapsid phosphoprotein	61	0
nucleocapsid phosphoprotein	62	0.000118259224219489
nucleocapsid phosphoprotein	63	0
nucleocapsid phosphoprotein	64	0
nucleocapsid phosphoprotein	65	0.000236462520690471
nucleocapsid phosphoprotein	66	0
nucleocapsid phosphoprotein	67	0.000354777672658467
nucleocapsid phosphoprotein	68	0
nucleocapsid phosphoprotein	69	0
nucleocapsid phosphoprotein	70	0
nucleocapsid phosphoprotein	71	0
nucleocapsid phosphoprotein	72	0.000118273211117682
nucleocapsid phosphoprotein	73	0
nucleocapsid phosphoprotein	74	0
nucleocapsid phosphoprotein	75	0
nucleocapsid phosphoprotein	76	0.000118231260345235
nucleocapsid phosphoprotein	77	0
nucleocapsid phosphoprotein	78	0
nucleocapsid phosphoprotein	79	0
nucleocapsid phosphoprotein	80	0
nucleocapsid phosphoprotein	81	0.000709387562071412
nucleocapsid phosphoprotein	82	0.00011832919181162
nucleocapsid phosphoprotein	83	0
nucleocapsid phosphoprotein	84	0
nucleocapsid phosphoprotein	85	0
nucleocapsid phosphoprotein	86	0
nucleocapsid phosphoprotein	87	0
nucleocapsid phosphoprotein	88	0
nucleocapsid phosphoprotein	89	0.00023665838362324
nucleocapsid phosphoprotein	90	0.000118273211117682
nucleocapsid phosphoprotein	91	0
nucleocapsid phosphoprotein	92	0
nucleocapsid phosphoprotein	93	0
nucleocapsid phosphoprotein	94	0
nucleocapsid phosphoprotein	95	0
nucleocapsid phosphoprotein	96	0
nucleocapsid phosphoprotein	97	0.000118259224219489
nucleocapsid phosphoprotein	98	0
nucleocapsid phosphoprotein	99	0
nucleocapsid phosphoprotein	100	0
nucleocapsid phosphoprotein	101	0.000118231260345235
nucleocapsid phosphoprotein	102	0
nucleocapsid phosphoprotein	103	0.00473036896877956
nucleocapsid phosphoprotein	104	0
nucleocapsid phosphoprotein	105	0
nucleocapsid phosphoprotein	106	0
nucleocapsid phosphoprotein	107	0
nucleocapsid phosphoprotein	108	0.000118245240629065
nucleocapsid phosphoprotein	109	0
nucleocapsid phosphoprotein	110	0
nucleocapsid phosphoprotein	111	0
nucleocapsid phosphoprotein	112	0
nucleocapsid phosphoprotein	113	0
nucleocapsid phosphoprotein	114	0
nucleocapsid phosphoprotein	115	0
nucleocapsid phosphoprotein	116	0
nucleocapsid phosphoprotein	117	0.000118231260345235
nucleocapsid phosphoprotein	118	0
nucleocapsid phosphoprotein	119	0.00212816268621424
nucleocapsid phosphoprotein	120	0
nucleocapsid phosphoprotein	121	0.000118231260345235
nucleocapsid phosphoprotein	122	0.000827814569536424
nucleocapsid phosphoprotein	123	0
nucleocapsid phosphoprotein	124	0
nucleocapsid phosphoprotein	125	0
nucleocapsid phosphoprotein	126	0
nucleocapsid phosphoprotein	127	0
nucleocapsid phosphoprotein	128	0.000827814569536424
nucleocapsid phosphoprotein	129	0
nucleocapsid phosphoprotein	130	0
nucleocapsid phosphoprotein	131	0
nucleocapsid phosphoprotein	132	0.000118259224219489
nucleocapsid phosphoprotein	133	0
nucleocapsid phosphoprotein	134	0.000118259224219489
nucleocapsid phosphoprotein	135	0.000591366055588409
nucleocapsid phosphoprotein	136	0
nucleocapsid phosphoprotein	137	0
nucleocapsid phosphoprotein	138	0
nucleocapsid phosphoprotein	139	0.000828010409273717
nucleocapsid phosphoprotein	140	0
nucleocapsid phosphoprotein	141	0
nucleocapsid phosphoprotein	142	0.000236574402649633
nucleocapsid phosphoprotein	143	0
nucleocapsid phosphoprotein	144	0.000591016548463357
nucleocapsid phosphoprotein	145	0.000236378678643186
nucleocapsid phosphoprotein	146	0.000236378678643186
nucleocapsid phosphoprotein	147	0
nucleocapsid phosphoprotein	148	0.000118203309692671
nucleocapsid phosphoprotein	149	0
nucleocapsid phosphoprotein	150	0
nucleocapsid phosphoprotein	151	0.0016548463356974
nucleocapsid phosphoprotein	152	0.000354526116757268
nucleocapsid phosphoprotein	153	0
nucleocapsid phosphoprotein	154	0
nucleocapsid phosphoprotein	155	0.000590876861262113
nucleocapsid phosphoprotein	156	0.00271771239513175
nucleocapsid phosphoprotein	157	0.000118161408483989
nucleocapsid phosphoprotein	158	0
nucleocapsid phosphoprotein	159	0
nucleocapsid phosphoprotein	160	0
nucleocapsid phosphoprotein	161	0.000118175372252423
nucleocapsid phosphoprotein	162	0
nucleocapsid phosphoprotein	163	0.000118259224219489
nucleocapsid phosphoprotein	164	0
nucleocapsid phosphoprotein	165	0
nucleocapsid phosphoprotein	166	0.000236546422235364
nucleocapsid phosphoprotein	167	0.000118287201324817
nucleocapsid phosphoprotein	168	0.000118287201324817
nucleocapsid phosphoprotein	169	0
nucleocapsid phosphoprotein	170	0
nucleocapsid phosphoprotein	171	0.000473204779368272
nucleocapsid phosphoprotein	172	0
nucleocapsid phosphoprotein	173	0
nucleocapsid phosphoprotein	174	0
nucleocapsid phosphoprotein	175	0
nucleocapsid phosphoprotein	176	0
nucleocapsid phosphoprotein	177	0
nucleocapsid phosphoprotein	178	0
nucleocapsid phosphoprotein	179	0.000118301194842068
nucleocapsid phosphoprotein	180	0.000828304342681339
nucleocapsid phosphoprotein	181	0.000118315191670611
nucleocapsid phosphoprotein	182	0.00011832919181162
nucleocapsid phosphoprotein	183	0.00118259224219489
nucleocapsid phosphoprotein	184	0
nucleocapsid phosphoprotein	185	0.00153755174452986
nucleocapsid phosphoprotein	186	0.000354819633353046
nucleocapsid phosphoprotein	187	0.000118287201324817
nucleocapsid phosphoprotein	188	0.00212891780011827
nucleocapsid phosphoprotein	189	0
nucleocapsid phosphoprotein	190	0.00177451792263102
nucleocapsid phosphoprotein	191	0.00106445890005914
nucleocapsid phosphoprotein	192	0.000354819633353046
nucleocapsid phosphoprotein	193	0.0268670848621139
nucleocapsid phosphoprotein	194	0.005916459590581
nucleocapsid phosphoprotein	195	0.00177409816676523
nucleocapsid phosphoprotein	196	0
nucleocapsid phosphoprotein	197	0.0120667218738909
nucleocapsid phosphoprotein	198	0.000236574402649633
nucleocapsid phosphoprotein	199	0.00319451017510648
nucleocapsid phosphoprotein	200	0.000236546422235364
nucleocapsid phosphoprotein	201	0
nucleocapsid phosphoprotein	202	0.00555949846226638
nucleocapsid phosphoprotein	203	0.177043726235741
nucleocapsid phosphoprotein	204	0.176442650201852
nucleocapsid phosphoprotein	205	0.00343073465041997
nucleocapsid phosphoprotein	206	0
nucleocapsid phosphoprotein	207	0.000236602389684136
nucleocapsid phosphoprotein	208	0.0007097232079489
nucleocapsid phosphoprotein	209	0.000591436006624083
nucleocapsid phosphoprotein	210	0
nucleocapsid phosphoprotein	211	0
nucleocapsid phosphoprotein	212	0.00035486160397445
nucleocapsid phosphoprotein	213	0.000118259224219489
nucleocapsid phosphoprotein	214	0.000236546422235364
nucleocapsid phosphoprotein	215	0.000354819633353046
nucleocapsid phosphoprotein	216	0
nucleocapsid phosphoprotein	217	0.000236490481258129
nucleocapsid phosphoprotein	218	0.000236490481258129
nucleocapsid phosphoprotein	219	0
nucleocapsid phosphoprotein	220	0
nucleocapsid phosphoprotein	221	0
nucleocapsid phosphoprotein	222	0
nucleocapsid phosphoprotein	223	0
nucleocapsid phosphoprotein	224	0
nucleocapsid phosphoprotein	225	0
nucleocapsid phosphoprotein	226	0.000118231260345235
nucleocapsid phosphoprotein	227	0
nucleocapsid phosphoprotein	228	0
nucleocapsid phosphoprotein	229	0.000236462520690471
nucleocapsid phosphoprotein	230	0.000236462520690471
nucleocapsid phosphoprotein	231	0
nucleocapsid phosphoprotein	232	0.000236462520690471
nucleocapsid phosphoprotein	233	0
nucleocapsid phosphoprotein	234	0.000591156301726176
nucleocapsid phosphoprotein	235	0.000118231260345235
nucleocapsid phosphoprotein	236	0
nucleocapsid phosphoprotein	237	0
nucleocapsid phosphoprotein	238	0.000473036896877956
nucleocapsid phosphoprotein	239	0
nucleocapsid phosphoprotein	240	0
nucleocapsid phosphoprotein	241	0
nucleocapsid phosphoprotein	242	0
nucleocapsid phosphoprotein	243	0.000236462520690471
nucleocapsid phosphoprotein	244	0
nucleocapsid phosphoprotein	245	0
nucleocapsid phosphoprotein	246	0.000472533963378618
nucleocapsid phosphoprotein	247	0.000118161408483989
nucleocapsid phosphoprotein	248	0
nucleocapsid phosphoprotein	249	0.000118175372252423
nucleocapsid phosphoprotein	250	0
nucleocapsid phosphoprotein	251	0.000118161408483989
nucleocapsid phosphoprotein	252	0.000118161408483989
nucleocapsid phosphoprotein	253	0.000118175372252423
nucleocapsid phosphoprotein	254	0.000118175372252423
nucleocapsid phosphoprotein	255	0
nucleocapsid phosphoprotein	256	0
nucleocapsid phosphoprotein	257	0
nucleocapsid phosphoprotein	258	0
nucleocapsid phosphoprotein	259	0
nucleocapsid phosphoprotein	260	0
nucleocapsid phosphoprotein	261	0
nucleocapsid phosphoprotein	262	0.000118273211117682
nucleocapsid phosphoprotein	263	0
nucleocapsid phosphoprotein	264	0
nucleocapsid phosphoprotein	265	0
nucleocapsid phosphoprotein	266	0
nucleocapsid phosphoprotein	267	0.000354903584526204
nucleocapsid phosphoprotein	268	0
nucleocapsid phosphoprotein	269	0
nucleocapsid phosphoprotein	270	0.00011832919181162
nucleocapsid phosphoprotein	271	0.00035486160397445
nucleocapsid phosphoprotein	272	0.000118301194842068
nucleocapsid phosphoprotein	273	0
nucleocapsid phosphoprotein	274	0
nucleocapsid phosphoprotein	275	0
nucleocapsid phosphoprotein	276	0
nucleocapsid phosphoprotein	277	0
nucleocapsid phosphoprotein	278	0
nucleocapsid phosphoprotein	279	0.000236574402649633
nucleocapsid phosphoprotein	280	0
nucleocapsid phosphoprotein	281	0
nucleocapsid phosphoprotein	282	0
nucleocapsid phosphoprotein	283	0
nucleocapsid phosphoprotein	284	0
nucleocapsid phosphoprotein	285	0.000118287201324817
nucleocapsid phosphoprotein	286	0
nucleocapsid phosphoprotein	287	0
nucleocapsid phosphoprotein	288	0.000118287201324817
nucleocapsid phosphoprotein	289	0.0005916459590581
nucleocapsid phosphoprotein	290	0
nucleocapsid phosphoprotein	291	0.000118259224219489
nucleocapsid phosphoprotein	292	0.00130115921457298
nucleocapsid phosphoprotein	293	0
nucleocapsid phosphoprotein	294	0
nucleocapsid phosphoprotein	295	0
nucleocapsid phosphoprotein	296	0
nucleocapsid phosphoprotein	297	0
nucleocapsid phosphoprotein	298	0
nucleocapsid phosphoprotein	299	0
nucleocapsid phosphoprotein	300	0.000473204779368272
nucleocapsid phosphoprotein	301	0
nucleocapsid phosphoprotein	302	0
nucleocapsid phosphoprotein	303	0
nucleocapsid phosphoprotein	304	0
nucleocapsid phosphoprotein	305	0
nucleocapsid phosphoprotein	306	0
nucleocapsid phosphoprotein	307	0
nucleocapsid phosphoprotein	308	0.00011832919181162
nucleocapsid phosphoprotein	309	0
nucleocapsid phosphoprotein	310	0.000118301194842068
nucleocapsid phosphoprotein	311	0.000118301194842068
nucleocapsid phosphoprotein	312	0
nucleocapsid phosphoprotein	313	0
nucleocapsid phosphoprotein	314	0
nucleocapsid phosphoprotein	315	0
nucleocapsid phosphoprotein	316	0.000118315191670611
nucleocapsid phosphoprotein	317	0
nucleocapsid phosphoprotein	318	0
nucleocapsid phosphoprotein	319	0.000118315191670611
nucleocapsid phosphoprotein	320	0
nucleocapsid phosphoprotein	321	0.000236574402649633
nucleocapsid phosphoprotein	322	0.0007097232079489
nucleocapsid phosphoprotein	323	0
nucleocapsid phosphoprotein	324	0.000118315191670611
nucleocapsid phosphoprotein	325	0.000118287201324817
nucleocapsid phosphoprotein	326	0.000473148805299267
nucleocapsid phosphoprotein	327	0.00118301194842068
nucleocapsid phosphoprotein	328	0.000236574402649633
nucleocapsid phosphoprotein	329	0
nucleocapsid phosphoprotein	330	0.000236602389684136
nucleocapsid phosphoprotein	331	0.000118315191670611
nucleocapsid phosphoprotein	332	0
nucleocapsid phosphoprotein	333	0
nucleocapsid phosphoprotein	334	0.000946633534492959
nucleocapsid phosphoprotein	335	0
nucleocapsid phosphoprotein	336	0.00023665838362324
nucleocapsid phosphoprotein	337	0
nucleocapsid phosphoprotein	338	0
nucleocapsid phosphoprotein	339	0.000236686390532544
nucleocapsid phosphoprotein	340	0.00047331676724648
nucleocapsid phosphoprotein	341	0
nucleocapsid phosphoprotein	342	0
nucleocapsid phosphoprotein	343	0.000236630383341221
nucleocapsid phosphoprotein	344	0.00177472787505916
nucleocapsid phosphoprotein	345	0
nucleocapsid phosphoprotein	346	0
nucleocapsid phosphoprotein	347	0
nucleocapsid phosphoprotein	348	0.000354945575011832
nucleocapsid phosphoprotein	349	0
nucleocapsid phosphoprotein	350	0.000236043904166175
nucleocapsid phosphoprotein	351	0.000118035882908404
nucleocapsid phosphoprotein	352	0
nucleocapsid phosphoprotein	353	0
nucleocapsid phosphoprotein	354	0
nucleocapsid phosphoprotein	355	0
nucleocapsid phosphoprotein	356	0
nucleocapsid phosphoprotein	357	0
nucleocapsid phosphoprotein	358	0
nucleocapsid phosphoprotein	359	0.000236071765816808
nucleocapsid phosphoprotein	360	0
nucleocapsid phosphoprotein	361	0
nucleocapsid phosphoprotein	362	0
nucleocapsid phosphoprotein	363	0.000355576626763067
nucleocapsid phosphoprotein	364	0
nucleocapsid phosphoprotein	365	0.00011846937566639
nucleocapsid phosphoprotein	366	0.000118511495615075
nucleocapsid phosphoprotein	367	0.000119303268909568
nucleocapsid phosphoprotein	368	0.000357440724413201
nucleocapsid phosphoprotein	369	0
nucleocapsid phosphoprotein	370	0.000357313006193425
nucleocapsid phosphoprotein	371	0.000238208670795617
nucleocapsid phosphoprotein	372	0.000119388729703916
nucleocapsid phosphoprotein	373	0.000714796283059328
nucleocapsid phosphoprotein	374	0
nucleocapsid phosphoprotein	375	0
nucleocapsid phosphoprotein	376	0
nucleocapsid phosphoprotein	377	0.00119075970469159
nucleocapsid phosphoprotein	378	0.000833531793284115
nucleocapsid phosphoprotein	379	0.00011900511722004
nucleocapsid phosphoprotein	380	0.000238038562247084
nucleocapsid phosphoprotein	381	0.000833035820540283
nucleocapsid phosphoprotein	382	0.00011900511722004
nucleocapsid phosphoprotein	383	0.000237925291458482
nucleocapsid phosphoprotein	384	0.000356887937187723
nucleocapsid phosphoprotein	385	0.000119019281123542
nucleocapsid phosphoprotein	386	0
nucleocapsid phosphoprotein	387	0
nucleocapsid phosphoprotein	388	0
nucleocapsid phosphoprotein	389	0.000237896990603069
nucleocapsid phosphoprotein	390	0.000357015351660121
nucleocapsid phosphoprotein	391	0.000237925291458482
nucleocapsid phosphoprotein	392	0.000119019281123542
nucleocapsid phosphoprotein	393	0.000356887937187723
nucleocapsid phosphoprotein	394	0
nucleocapsid phosphoprotein	395	0.000118962645729241
nucleocapsid phosphoprotein	396	0.000118976799524093
nucleocapsid phosphoprotein	397	0.000357057843370626
nucleocapsid phosphoprotein	398	0.000356845485904603
nucleocapsid phosphoprotein	399	0.000119019281123542
nucleocapsid phosphoprotein	400	0
nucleocapsid phosphoprotein	401	0.000238123586141207
nucleocapsid phosphoprotein	402	0.000357270453733476
nucleocapsid phosphoprotein	403	0
nucleocapsid phosphoprotein	404	0.000238123586141207
nucleocapsid phosphoprotein	405	0
nucleocapsid phosphoprotein	406	0.000118990956687292
nucleocapsid phosphoprotein	407	0.00011900511722004
nucleocapsid phosphoprotein	408	0.000118948495301534
nucleocapsid phosphoprotein	409	0.000118934348239772
nucleocapsid phosphoprotein	410	0.000118750742192139
nucleocapsid phosphoprotein	411	0.000118609892064998
nucleocapsid phosphoprotein	412	0.0001185536455246
nucleocapsid phosphoprotein	413	0.0002371072910492
nucleocapsid phosphoprotein	414	0.000236099634045567
nucleocapsid phosphoprotein	415	0.000118077695123391
nucleocapsid phosphoprotein	416	0.000236043904166175
nucleocapsid phosphoprotein	417	0.000235904694503421
nucleocapsid phosphoprotein	418	0.000354065856249262
nucleocapsid phosphoprotein	419	0.000235904694503421
ORF10 protein	1	0
ORF10 protein	2	0
ORF10 protein	3	0
ORF10 protein	4	0.00119846596356663
ORF10 protein	5	0
ORF10 protein	6	0.000119889701474643
ORF10 protein	7	0
ORF10 protein	8	0.000239836910900588
ORF10 protein	9	0
ORF10 protein	10	0.00107952500899604
ORF10 protein	11	0
ORF10 protein	12	0.000239750659314313
ORF10 protein	13	0.000119918455450294
ORF10 protein	14	0.00167885837630411
ORF10 protein	15	0
ORF10 protein	16	0
ORF10 protein	17	0
ORF10 protein	18	0
ORF10 protein	19	0.000119875329657157
ORF10 protein	20	0.000119875329657157
ORF10 protein	21	0
ORF10 protein	22	0
ORF10 protein	23	0.000719424460431655
ORF10 protein	24	0.000839127307600096
ORF10 protein	25	0.000959462700887503
ORF10 protein	26	0
ORF10 protein	27	0.000839127307600096
ORF10 protein	28	0.000239779402949287
ORF10 protein	29	0.000239836910900588
ORF10 protein	30	0.000479673821801175
ORF10 protein	31	0.000839328537170264
ORF10 protein	32	0.00071933820884786
ORF10 protein	33	0
ORF10 protein	34	0
ORF10 protein	35	0.000119846596356663
ORF10 protein	36	0.000239750659314313
ORF10 protein	37	0.000239549646664271
ORF10 protein	38	0.000119789171058936
ORF1a polyprotein	1	0
ORF1a polyprotein	2	0
ORF1a polyprotein	3	0.000138715494520738
ORF1a polyprotein	4	0.000277123458500762
ORF1a polyprotein	5	0
ORF1a polyprotein	6	0
ORF1a polyprotein	7	0.000692712662787476
ORF1a polyprotein	8	0.000138561729250381
ORF1a polyprotein	9	0
ORF1a polyprotein	10	0.000138600138600139
ORF1a polyprotein	11	0
ORF1a polyprotein	12	0
ORF1a polyprotein	13	0
ORF1a polyprotein	14	0.000138523341182989
ORF1a polyprotein	15	0.000138523341182989
ORF1a polyprotein	16	0.000138427464008859
ORF1a polyprotein	17	0
ORF1a polyprotein	18	0
ORF1a polyprotein	19	0
ORF1a polyprotein	20	0
ORF1a polyprotein	21	0.000275824024272514
ORF1a polyprotein	22	0
ORF1a polyprotein	23	0.000275900124155056
ORF1a polyprotein	24	0.000827700372465168
ORF1a polyprotein	25	0
ORF1a polyprotein	26	0
ORF1a polyprotein	27	0
ORF1a polyprotein	28	0
ORF1a polyprotein	29	0
ORF1a polyprotein	30	0.000413280066124811
ORF1a polyprotein	31	0
ORF1a polyprotein	32	0
ORF1a polyprotein	33	0
ORF1a polyprotein	34	0
ORF1a polyprotein	35	0
ORF1a polyprotein	36	0
ORF1a polyprotein	37	0.000275482093663912
ORF1a polyprotein	38	0
ORF1a polyprotein	39	0
ORF1a polyprotein	40	0
ORF1a polyprotein	41	0.000137873983179374
ORF1a polyprotein	42	0
ORF1a polyprotein	43	0.000137797988149373
ORF1a polyprotein	44	0
ORF1a polyprotein	45	0.000275482093663912
ORF1a polyprotein	46	0
ORF1a polyprotein	47	0
ORF1a polyprotein	48	0
ORF1a polyprotein	49	0.000137665198237885
ORF1a polyprotein	50	0
ORF1a polyprotein	51	0
ORF1a polyprotein	52	0
ORF1a polyprotein	53	0
ORF1a polyprotein	54	0
ORF1a polyprotein	55	0
ORF1a polyprotein	56	0.00165152766308836
ORF1a polyprotein	57	0
ORF1a polyprotein	58	0
ORF1a polyprotein	59	0
ORF1a polyprotein	60	0.000275406224180667
ORF1a polyprotein	61	0
ORF1a polyprotein	62	0
ORF1a polyprotein	63	0
ORF1a polyprotein	64	0
ORF1a polyprotein	65	0.000137722076848919
ORF1a polyprotein	66	0
ORF1a polyprotein	67	0
ORF1a polyprotein	68	0.000137722076848919
ORF1a polyprotein	69	0
ORF1a polyprotein	70	0
ORF1a polyprotein	71	0
ORF1a polyprotein	72	0
ORF1a polyprotein	73	0
ORF1a polyprotein	74	0.000137760022041604
ORF1a polyprotein	75	0.00785665058580289
ORF1a polyprotein	76	0
ORF1a polyprotein	77	0
ORF1a polyprotein	78	0
ORF1a polyprotein	79	0
ORF1a polyprotein	80	0.000137741046831956
ORF1a polyprotein	81	0
ORF1a polyprotein	82	0.000137779002480022
ORF1a polyprotein	83	0
ORF1a polyprotein	84	0
ORF1a polyprotein	85	0
ORF1a polyprotein	86	0
ORF1a polyprotein	87	0.000413337007440066
ORF1a polyprotein	88	0
ORF1a polyprotein	89	0
ORF1a polyprotein	90	0
ORF1a polyprotein	91	0
ORF1a polyprotein	92	0.000275520044083207
ORF1a polyprotein	93	0.000275633958103638
ORF1a polyprotein	94	0
ORF1a polyprotein	95	0
ORF1a polyprotein	96	0
ORF1a polyprotein	97	0
ORF1a polyprotein	98	0.000137741046831956
ORF1a polyprotein	99	0.000275254610514726
ORF1a polyprotein	100	0.000137646249139711
ORF1a polyprotein	101	0.000137627305257363
ORF1a polyprotein	102	0
ORF1a polyprotein	103	0.000137608366588689
ORF1a polyprotein	104	0.000275216733177377
ORF1a polyprotein	105	0.000275178866263071
ORF1a polyprotein	106	0
ORF1a polyprotein	107	0.000137589433131535
ORF1a polyprotein	108	0
ORF1a polyprotein	109	0
ORF1a polyprotein	110	0
ORF1a polyprotein	111	0
ORF1a polyprotein	112	0
ORF1a polyprotein	113	0
ORF1a polyprotein	114	0
ORF1a polyprotein	115	0
ORF1a polyprotein	116	0
ORF1a polyprotein	117	0.000825536598789213
ORF1a polyprotein	118	0.00206440957886045
ORF1a polyprotein	119	0
ORF1a polyprotein	120	0.000137589433131535
ORF1a polyprotein	121	0
ORF1a polyprotein	122	0
ORF1a polyprotein	123	0
ORF1a polyprotein	124	0.000688610384244594
ORF1a polyprotein	125	0
ORF1a polyprotein	126	0
ORF1a polyprotein	127	0.000137570504883753
ORF1a polyprotein	128	0
ORF1a polyprotein	129	0
ORF1a polyprotein	130	0.000137608366588689
ORF1a polyprotein	131	0
ORF1a polyprotein	132	0
ORF1a polyprotein	133	0.000137608366588689
ORF1a polyprotein	134	0
ORF1a polyprotein	135	0
ORF1a polyprotein	136	0
ORF1a polyprotein	137	0.000274763016897926
ORF1a polyprotein	138	0.000274763016897926
ORF1a polyprotein	139	0.000137306055197034
ORF1a polyprotein	140	0
ORF1a polyprotein	141	0
ORF1a polyprotein	142	0
ORF1a polyprotein	143	0
ORF1a polyprotein	144	0
ORF1a polyprotein	145	0.00013728720483251
ORF1a polyprotein	146	0
ORF1a polyprotein	147	0.000137343771459964
ORF1a polyprotein	148	0
ORF1a polyprotein	149	0.000137306055197034
ORF1a polyprotein	150	0.000686530275985171
ORF1a polyprotein	151	0
ORF1a polyprotein	152	0.000137324910738808
ORF1a polyprotein	153	0
ORF1a polyprotein	154	0
ORF1a polyprotein	155	0
ORF1a polyprotein	156	0
ORF1a polyprotein	157	0
ORF1a polyprotein	158	0
ORF1a polyprotein	159	0
ORF1a polyprotein	160	0
ORF1a polyprotein	161	0
ORF1a polyprotein	162	0.000137419266181119
ORF1a polyprotein	163	0
ORF1a polyprotein	164	0
ORF1a polyprotein	165	0
ORF1a polyprotein	166	0.000412314458493678
ORF1a polyprotein	167	0
ORF1a polyprotein	168	0.000137362637362637
ORF1a polyprotein	169	0
ORF1a polyprotein	170	0
ORF1a polyprotein	171	0
ORF1a polyprotein	172	0.000137343771459964
ORF1a polyprotein	173	0
ORF1a polyprotein	174	0
ORF1a polyprotein	175	0
ORF1a polyprotein	176	0
ORF1a polyprotein	177	0
ORF1a polyprotein	178	0
ORF1a polyprotein	179	0.000137324910738808
ORF1a polyprotein	180	0
ORF1a polyprotein	181	0
ORF1a polyprotein	182	0
ORF1a polyprotein	183	0
ORF1a polyprotein	184	0.000137343771459964
ORF1a polyprotein	185	0.000137343771459964
ORF1a polyprotein	186	0
ORF1a polyprotein	187	0
ORF1a polyprotein	188	0
ORF1a polyprotein	189	0
ORF1a polyprotein	190	0.00549224220788137
ORF1a polyprotein	191	0
ORF1a polyprotein	192	0.00013728720483251
ORF1a polyprotein	193	0.000686436024162548
ORF1a polyprotein	194	0.000274612110394068
ORF1a polyprotein	195	0.000137306055197034
ORF1a polyprotein	196	0
ORF1a polyprotein	197	0
ORF1a polyprotein	198	0.000137324910738808
ORF1a polyprotein	199	0
ORF1a polyprotein	200	0
ORF1a polyprotein	201	0
ORF1a polyprotein	202	0
ORF1a polyprotein	203	0
ORF1a polyprotein	204	0.000412031314379893
ORF1a polyprotein	205	0.000137362637362637
ORF1a polyprotein	206	0
ORF1a polyprotein	207	0.00412144525346888
ORF1a polyprotein	208	0
ORF1a polyprotein	209	0
ORF1a polyprotein	210	0
ORF1a polyprotein	211	0
ORF1a polyprotein	212	0.000274687542919929
ORF1a polyprotein	213	0
ORF1a polyprotein	214	0
ORF1a polyprotein	215	0
ORF1a polyprotein	216	0.000137324910738808
ORF1a polyprotein	217	0.000549299642955232
ORF1a polyprotein	218	0
ORF1a polyprotein	219	0
ORF1a polyprotein	220	0
ORF1a polyprotein	221	0
ORF1a polyprotein	222	0
ORF1a polyprotein	223	0.000274649821477616
ORF1a polyprotein	224	0.000411974732216424
ORF1a polyprotein	225	0
ORF1a polyprotein	226	0.000137400384721077
ORF1a polyprotein	227	0
ORF1a polyprotein	228	0
ORF1a polyprotein	229	0
ORF1a polyprotein	230	0
ORF1a polyprotein	231	0.000412144525346888
ORF1a polyprotein	232	0.000137400384721077
ORF1a polyprotein	233	0
ORF1a polyprotein	234	0
ORF1a polyprotein	235	0
ORF1a polyprotein	236	0
ORF1a polyprotein	237	0
ORF1a polyprotein	238	0
ORF1a polyprotein	239	0
ORF1a polyprotein	240	0
ORF1a polyprotein	241	0.00013745704467354
ORF1a polyprotein	242	0
ORF1a polyprotein	243	0
ORF1a polyprotein	244	0
ORF1a polyprotein	245	0.000137419266181119
ORF1a polyprotein	246	0
ORF1a polyprotein	247	0
ORF1a polyprotein	248	0
ORF1a polyprotein	249	0
ORF1a polyprotein	250	0
ORF1a polyprotein	251	0
ORF1a polyprotein	252	0
ORF1a polyprotein	253	0
ORF1a polyprotein	254	0
ORF1a polyprotein	255	0
ORF1a polyprotein	256	0
ORF1a polyprotein	257	0
ORF1a polyprotein	258	0
ORF1a polyprotein	259	0
ORF1a polyprotein	260	0.000139159476760367
ORF1a polyprotein	261	0
ORF1a polyprotein	262	0
ORF1a polyprotein	263	0
ORF1a polyprotein	264	0
ORF1a polyprotein	265	0.16464688675303
ORF1a polyprotein	266	0
ORF1a polyprotein	267	0
ORF1a polyprotein	268	0.000417478430281102
ORF1a polyprotein	269	0
ORF1a polyprotein	270	0
ORF1a polyprotein	271	0.00195067576982026
ORF1a polyprotein	272	0.00055733593423436
ORF1a polyprotein	273	0
ORF1a polyprotein	274	0
ORF1a polyprotein	275	0
ORF1a polyprotein	276	0
ORF1a polyprotein	277	0
ORF1a polyprotein	278	0.00027882336539802
ORF1a polyprotein	279	0.000557957874180499
ORF1a polyprotein	280	0.000139470013947001
ORF1a polyprotein	281	0.000139372822299652
ORF1a polyprotein	282	0
ORF1a polyprotein	283	0
ORF1a polyprotein	284	0.000139547864917667
ORF1a polyprotein	285	0.000139528394028185
ORF1a polyprotein	286	0
ORF1a polyprotein	287	0.000419991600167997
ORF1a polyprotein	288	0
ORF1a polyprotein	289	0
ORF1a polyprotein	290	0.000139547864917667
ORF1a polyprotein	291	0.000139470013947001
ORF1a polyprotein	292	0.000139470013947001
ORF1a polyprotein	293	0
ORF1a polyprotein	294	0
ORF1a polyprotein	295	0.00167107645174767
ORF1a polyprotein	296	0
ORF1a polyprotein	297	0.000139372822299652
ORF1a polyprotein	298	0
ORF1a polyprotein	299	0
ORF1a polyprotein	300	0
ORF1a polyprotein	301	0
ORF1a polyprotein	302	0.00027882336539802
ORF1a polyprotein	303	0
ORF1a polyprotein	304	0
ORF1a polyprotein	305	0
ORF1a polyprotein	306	0.000139353400222965
ORF1a polyprotein	307	0
ORF1a polyprotein	308	0.000139314572304263
ORF1a polyprotein	309	0.0015318200807687
ORF1a polyprotein	310	0
ORF1a polyprotein	311	0
ORF1a polyprotein	312	0
ORF1a polyprotein	313	0
ORF1a polyprotein	314	0
ORF1a polyprotein	315	0.000139295166457724
ORF1a polyprotein	316	0
ORF1a polyprotein	317	0
ORF1a polyprotein	318	0.00069608798552137
ORF1a polyprotein	319	0
ORF1a polyprotein	320	0
ORF1a polyprotein	321	0
ORF1a polyprotein	322	0.000139178844815588
ORF1a polyprotein	323	0
ORF1a polyprotein	324	0
ORF1a polyprotein	325	0.0011134307585247
ORF1a polyprotein	326	0
ORF1a polyprotein	327	0.000138792505204719
ORF1a polyprotein	328	0
ORF1a polyprotein	329	0
ORF1a polyprotein	330	0.000137627305257363
ORF1a polyprotein	331	0
ORF1a polyprotein	332	0
ORF1a polyprotein	333	0
ORF1a polyprotein	334	0.000137532664007702
ORF1a polyprotein	335	0
ORF1a polyprotein	336	0
ORF1a polyprotein	337	0
ORF1a polyprotein	338	0
ORF1a polyprotein	339	0.000137438152831226
ORF1a polyprotein	340	0
ORF1a polyprotein	341	0
ORF1a polyprotein	342	0
ORF1a polyprotein	343	0
ORF1a polyprotein	344	0
ORF1a polyprotein	345	0
ORF1a polyprotein	346	0.000687285223367698
ORF1a polyprotein	347	0
ORF1a polyprotein	348	0.000274951883420401
ORF1a polyprotein	349	0
ORF1a polyprotein	350	0.000549979375773409
ORF1a polyprotein	351	0
ORF1a polyprotein	352	0.00206298996011553
ORF1a polyprotein	353	0.000137608366588689
ORF1a polyprotein	354	0.000412768299394606
ORF1a polyprotein	355	0.000137589433131535
ORF1a polyprotein	356	0.000137741046831956
ORF1a polyprotein	357	0
ORF1a polyprotein	358	0
ORF1a polyprotein	359	0
ORF1a polyprotein	360	0
ORF1a polyprotein	361	0.000275633958103638
ORF1a polyprotein	362	0.000413450937155458
ORF1a polyprotein	363	0
ORF1a polyprotein	364	0
ORF1a polyprotein	365	0.000137779002480022
ORF1a polyprotein	366	0
ORF1a polyprotein	367	0
ORF1a polyprotein	368	0.000550888307395676
ORF1a polyprotein	369	0
ORF1a polyprotein	370	0
ORF1a polyprotein	371	0.000275444153697838
ORF1a polyprotein	372	0.000137722076848919
ORF1a polyprotein	373	0
ORF1a polyprotein	374	0.000550736610216164
ORF1a polyprotein	375	0
ORF1a polyprotein	376	0.000137703112090333
ORF1a polyprotein	377	0
ORF1a polyprotein	378	0.0147342329936657
ORF1a polyprotein	379	0.000413166230546757
ORF1a polyprotein	380	0.000275595976298746
ORF1a polyprotein	381	0
ORF1a polyprotein	382	0
ORF1a polyprotein	383	0.000826218672541999
ORF1a polyprotein	384	0.000275368305108082
ORF1a polyprotein	385	0.000275330396475771
ORF1a polyprotein	386	0
ORF1a polyprotein	387	0
ORF1a polyprotein	388	0.000137627305257363
ORF1a polyprotein	389	0.000550509221029452
ORF1a polyprotein	390	0
ORF1a polyprotein	391	0.0019273127753304
ORF1a polyprotein	392	0.03264912522386
ORF1a polyprotein	393	0
ORF1a polyprotein	394	0
ORF1a polyprotein	395	0
ORF1a polyprotein	396	0
ORF1a polyprotein	397	0.000137646249139711
ORF1a polyprotein	398	0.0011010184420589
ORF1a polyprotein	399	0.000275254610514726
ORF1a polyprotein	400	0
ORF1a polyprotein	401	0
ORF1a polyprotein	402	0.000963523743977977
ORF1a polyprotein	403	0.000550736610216164
ORF1a polyprotein	404	0.000137646249139711
ORF1a polyprotein	405	0
ORF1a polyprotein	406	0.000137627305257363
ORF1a polyprotein	407	0
ORF1a polyprotein	408	0.000688136526286815
ORF1a polyprotein	409	0
ORF1a polyprotein	410	0
ORF1a polyprotein	411	0
ORF1a polyprotein	412	0
ORF1a polyprotein	413	0
ORF1a polyprotein	414	0
ORF1a polyprotein	415	0
ORF1a polyprotein	416	0
ORF1a polyprotein	417	0.00907840440165062
ORF1a polyprotein	418	0
ORF1a polyprotein	419	0
ORF1a polyprotein	420	0
ORF1a polyprotein	421	0
ORF1a polyprotein	422	0
ORF1a polyprotein	423	0
ORF1a polyprotein	424	0.000137570504883753
ORF1a polyprotein	425	0
ORF1a polyprotein	426	0
ORF1a polyprotein	427	0.00055005500550055
ORF1a polyprotein	428	0.000550130656030807
ORF1a polyprotein	429	0
ORF1a polyprotein	430	0.000137513751375138
ORF1a polyprotein	431	0
ORF1a polyprotein	432	0
ORF1a polyprotein	433	0
ORF1a polyprotein	434	0.000137551581843191
ORF1a polyprotein	435	0
ORF1a polyprotein	436	0
ORF1a polyprotein	437	0
ORF1a polyprotein	438	0.000137570504883753
ORF1a polyprotein	439	0
ORF1a polyprotein	440	0
ORF1a polyprotein	441	0.000687379708551004
ORF1a polyprotein	442	0
ORF1a polyprotein	443	0.00013745704467354
ORF1a polyprotein	444	0.000412427825130602
ORF1a polyprotein	445	0.000137343771459964
ORF1a polyprotein	446	0
ORF1a polyprotein	447	0
ORF1a polyprotein	448	0.0037225975458431
ORF1a polyprotein	449	0.00370828182941904
ORF1a polyprotein	450	0
ORF1a polyprotein	451	0.00398406374501992
ORF1a polyprotein	452	0.00370930072812199
ORF1a polyprotein	453	0.00384932636788562
ORF1a polyprotein	454	0.00412427825130602
ORF1a polyprotein	455	0.00371491469455146
ORF1a polyprotein	456	0.0037108301264431
ORF1a polyprotein	457	0.0037103201868902
ORF1a polyprotein	458	0.0037103201868902
ORF1a polyprotein	459	0.0037108301264431
ORF1a polyprotein	460	0.0037108301264431
ORF1a polyprotein	461	0.00398625429553265
ORF1a polyprotein	462	0.0037108301264431
ORF1a polyprotein	463	0.0037103201868902
ORF1a polyprotein	464	0.0037108301264431
ORF1a polyprotein	465	0.00371134020618557
ORF1a polyprotein	466	0.0037108301264431
ORF1a polyprotein	467	0.0037108301264431
ORF1a polyprotein	468	0.00371134020618557
ORF1a polyprotein	469	0.00398570643210555
ORF1a polyprotein	470	0.0037108301264431
ORF1a polyprotein	471	0
ORF1a polyprotein	472	0.0037108301264431
ORF1a polyprotein	473	0.00371134020618557
ORF1a polyprotein	474	0.0037103201868902
ORF1a polyprotein	475	0
ORF1a polyprotein	476	0.0043974165177958
ORF1a polyprotein	477	0.00370930072812199
ORF1a polyprotein	478	0.00384668223657096
ORF1a polyprotein	479	0.00370930072812199
ORF1a polyprotein	480	0.003845625600879
ORF1a polyprotein	481	0.00398406374501992
ORF1a polyprotein	482	0.00370879120879121
ORF1a polyprotein	483	0.00370981038746909
ORF1a polyprotein	484	0.00370981038746909
ORF1a polyprotein	485	0.0037103201868902
ORF1a polyprotein	486	0.00425999725161468
ORF1a polyprotein	487	0.00370930072812199
ORF1a polyprotein	488	0.00370981038746909
ORF1a polyprotein	489	0.00384668223657096
ORF1a polyprotein	490	0.00384668223657096
ORF1a polyprotein	491	0.00384721077219016
ORF1a polyprotein	492	0.00398461115691124
ORF1a polyprotein	493	0.00398625429553265
ORF1a polyprotein	494	0.00371185042617542
ORF1a polyprotein	495	0.00371134020618557
ORF1a polyprotein	496	0.00371134020618557
ORF1a polyprotein	497	0.00371134020618557
ORF1a polyprotein	498	0.00384879725085911
ORF1a polyprotein	499	0.0037108301264431
ORF1a polyprotein	500	0.00371134020618557
ORF1a polyprotein	501	0.0037108301264431
ORF1a polyprotein	502	0.0037103201868902
ORF1a polyprotein	503	0.0037103201868902
ORF1a polyprotein	504	0.00370981038746909
ORF1a polyprotein	505	0.00439681231107447
ORF1a polyprotein	506	0.00384773945307132
ORF1a polyprotein	507	0.00371134020618557
ORF1a polyprotein	508	0.00371185042617542
ORF1a polyprotein	509	0.0037108301264431
ORF1a polyprotein	510	0.0037108301264431
ORF1a polyprotein	511	0.00384826827927433
ORF1a polyprotein	512	0.0037108301264431
ORF1a polyprotein	513	0.00371134020618557
ORF1a polyprotein	514	0.00384932636788562
ORF1a polyprotein	515	0.00371134020618557
ORF1a polyprotein	516	0.00384773945307132
ORF1a polyprotein	517	0.000275824024272514
ORF1a polyprotein	518	0.0037108301264431
ORF1a polyprotein	519	0.00535935138106363
ORF1a polyprotein	520	0.00384721077219016
ORF1a polyprotein	521	0.00370930072812199
ORF1a polyprotein	522	0.00370930072812199
ORF1a polyprotein	523	0.00370930072812199
ORF1a polyprotein	524	0.00370981038746909
ORF1a polyprotein	525	0.0037103201868902
ORF1a polyprotein	526	0.00384721077219016
ORF1a polyprotein	527	0.00384668223657096
ORF1a polyprotein	528	0.00398406374501992
ORF1a polyprotein	529	0.00384773945307132
ORF1a polyprotein	530	0.00370981038746909
ORF1a polyprotein	531	0.00398515871925244
ORF1a polyprotein	532	0.0037103201868902
ORF1a polyprotein	533	0.00384721077219016
ORF1a polyprotein	534	0.00384668223657096
ORF1a polyprotein	535	0.00370930072812199
ORF1a polyprotein	536	0.00370981038746909
ORF1a polyprotein	537	0.00384826827927433
ORF1a polyprotein	538	0.00399009356081453
ORF1a polyprotein	539	0.00399009356081453
ORF1a polyprotein	540	0.000550736610216164
ORF1a polyprotein	541	0.00385250412768299
ORF1a polyprotein	542	0.00385250412768299
ORF1a polyprotein	543	0
ORF1a polyprotein	544	0.00413907284768212
ORF1a polyprotein	545	0.0037164487267722
ORF1a polyprotein	546	0.00371542589789459
ORF1a polyprotein	547	0.00371542589789459
ORF1a polyprotein	548	0.00371542589789459
ORF1a polyprotein	549	0.00399284042406719
ORF1a polyprotein	550	0.00399174122505162
ORF1a polyprotein	551	0.00564349621472815
ORF1a polyprotein	552	0.003717984026439
ORF1a polyprotein	553	0.00371696035242291
ORF1a polyprotein	554	0.00385462555066079
ORF1a polyprotein	555	0.00412995594713656
ORF1a polyprotein	556	0.0037159372419488
ORF1a polyprotein	557	0.00371491469455146
ORF1a polyprotein	558	0.00371491469455146
ORF1a polyprotein	559	0.0037164487267722
ORF1a polyprotein	560	0.00385409497591191
ORF1a polyprotein	561	0.0037164487267722
ORF1a polyprotein	562	0.0037164487267722
ORF1a polyprotein	563	0.00357880247763248
ORF1a polyprotein	564	0.003717984026439
ORF1a polyprotein	565	0
ORF1a polyprotein	566	0.00358176057308169
ORF1a polyprotein	567	0.00358225406448057
ORF1a polyprotein	568	0.0037200330669606
ORF1a polyprotein	569	0.00358225406448057
ORF1a polyprotein	570	0.00358225406448057
ORF1a polyprotein	571	0.0035832414553473
ORF1a polyprotein	572	0.00358225406448057
ORF1a polyprotein	573	0.00358225406448057
ORF1a polyprotein	574	0.00358225406448057
ORF1a polyprotein	575	0.0035827476918837
ORF1a polyprotein	576	0.00358126721763085
ORF1a polyprotein	577	0.00358126721763085
ORF1a polyprotein	578	0.00358077399807189
ORF1a polyprotein	579	0.0037195205951233
ORF1a polyprotein	580	0.00385834366818244
ORF1a polyprotein	581	0.00358077399807189
ORF1a polyprotein	582	0.00358126721763085
ORF1a polyprotein	583	0.00358077399807189
ORF1a polyprotein	584	0
ORF1a polyprotein	585	0.00468255061286324
ORF1a polyprotein	586	0.00358077399807189
ORF1a polyprotein	587	0.00358028091434866
ORF1a polyprotein	588	0.00358028091434866
ORF1a polyprotein	589	0.00358028091434866
ORF1a polyprotein	590	0.00358028091434866
ORF1a polyprotein	591	0.00358126721763085
ORF1a polyprotein	592	0.00358077399807189
ORF1a polyprotein	593	0
ORF1a polyprotein	594	0.00358077399807189
ORF1a polyprotein	595	0.00357978796640507
ORF1a polyprotein	596	0
ORF1a polyprotein	597	0.00357978796640507
ORF1a polyprotein	598	0.00358028091434866
ORF1a polyprotein	599	0.00426879647480033
ORF1a polyprotein	600	0.00371696035242291
ORF1a polyprotein	601	0.00357929515418502
ORF1a polyprotein	602	0.00385409497591191
ORF1a polyprotein	603	0
ORF1a polyprotein	604	0.00371696035242291
ORF1a polyprotein	605	0
ORF1a polyprotein	606	0.00357929515418502
ORF1a polyprotein	607	0.00357929515418502
ORF1a polyprotein	608	0.00357929515418502
ORF1a polyprotein	609	0.00454482853601432
ORF1a polyprotein	610	0.004544202698981
ORF1a polyprotein	611	0.00358028091434866
ORF1a polyprotein	612	0.00358077399807189
ORF1a polyprotein	613	0.00358126721763085
ORF1a polyprotein	614	0.00371849607492081
ORF1a polyprotein	615	0.00358077399807189
ORF1a polyprotein	616	0.00358077399807189
ORF1a polyprotein	617	0.00357978796640507
ORF1a polyprotein	618	0.00357732526141992
ORF1a polyprotein	619	0.00357732526141992
ORF1a polyprotein	620	0.00357732526141992
ORF1a polyprotein	621	0.0035778175313059
ORF1a polyprotein	622	0.00357880247763248
ORF1a polyprotein	623	0.00357732526141992
ORF1a polyprotein	624	0.00357732526141992
ORF1a polyprotein	625	0.00357830993669144
ORF1a polyprotein	626	0.00371542589789459
ORF1a polyprotein	627	0.0037108301264431
ORF1a polyprotein	628	0.00357191921967303
ORF1a polyprotein	629	0.00357191921967303
ORF1a polyprotein	630	0.00370930072812199
ORF1a polyprotein	631	0.00357241000274801
ORF1a polyprotein	632	0
ORF1a polyprotein	633	0.00357241000274801
ORF1a polyprotein	634	0.0037103201868902
ORF1a polyprotein	635	0.0037103201868902
ORF1a polyprotein	636	0.00357290092070908
ORF1a polyprotein	637	0.00357388316151203
ORF1a polyprotein	638	0.00357437448446522
ORF1a polyprotein	639	0.00357486594252716
ORF1a polyprotein	640	0.00357486594252716
ORF1a polyprotein	641	0.00357683312697758
ORF1a polyprotein	642	0.00357732526141992
ORF1a polyprotein	643	0.00357535753575358
ORF1a polyprotein	644	0.00357634112792297
ORF1a polyprotein	645	0.00385197413674508
ORF1a polyprotein	646	0.00371440363186133
ORF1a polyprotein	647	0.00371389270976616
ORF1a polyprotein	648	0.00371389270976616
ORF1a polyprotein	649	0.00371389270976616
ORF1a polyprotein	650	0.00371389270976616
ORF1a polyprotein	651	0.00371440363186133
ORF1a polyprotein	652	0.00399064263107197
ORF1a polyprotein	653	0.00385303426448328
ORF1a polyprotein	654	0.0037164487267722
ORF1a polyprotein	655	0.00371747211895911
ORF1a polyprotein	656	0.00385515627151315
ORF1a polyprotein	657	0.0037195205951233
ORF1a polyprotein	658	0.00399669239250276
ORF1a polyprotein	659	0.0037225975458431
ORF1a polyprotein	660	0.00454984144491934
ORF1a polyprotein	661	0
ORF1a polyprotein	662	0.00386954118297402
ORF1a polyprotein	663	0.0037318590186593
ORF1a polyprotein	664	0.0037318590186593
ORF1a polyprotein	665	0.00373805897826388
ORF1a polyprotein	666	0.00374013021194071
ORF1a polyprotein	667	0.00385659191544065
ORF1a polyprotein	668	0.00383141762452107
ORF1a polyprotein	669	0.00384451089278086
ORF1a polyprotein	670	0.00384560603902578
ORF1a polyprotein	671	0.00412224591329069
ORF1a polyprotein	672	0.0039812313379781
ORF1a polyprotein	673	0.00384013653818802
ORF1a polyprotein	674	0.00384232247047104
ORF1a polyprotein	675	0.00383904450447889
ORF1a polyprotein	676	0.00454416358988924
ORF1a polyprotein	677	0.00383141762452107
ORF1a polyprotein	678	0
ORF1a polyprotein	679	0.00383304940374787
ORF1a polyprotein	680	0.00411990339536866
ORF1a polyprotein	681	0.00468683425649766
ORF1a polyprotein	682	0.00397501419647927
ORF1a polyprotein	683	0.00383304940374787
ORF1a polyprotein	684	0.00383686229927526
ORF1a polyprotein	685	0.00383904450447889
ORF1a polyprotein	686	0.00384068278805121
ORF1a polyprotein	687	0.00383904450447889
ORF1a polyprotein	688	0.00383631713554987
ORF1a polyprotein	689	0.00383740761796475
ORF1a polyprotein	690	0.00397953382603752
ORF1a polyprotein	691	0.00383904450447889
ORF1a polyprotein	692	0.00383250532292406
ORF1a polyprotein	693	0
ORF1a polyprotein	694	0
ORF1a polyprotein	695	0.00382924407885406
ORF1a polyprotein	696	0
ORF1a polyprotein	697	0.00383795309168444
ORF1a polyprotein	698	0.00383795309168444
ORF1a polyprotein	699	0.00383686229927526
ORF1a polyprotein	700	0.00383250532292406
ORF1a polyprotein	701	0.00385659191544065
ORF1a polyprotein	702	0.00413812785388128
ORF1a polyprotein	703	0.00385383956608621
ORF1a polyprotein	704	0.00385494003426613
ORF1a polyprotein	705	0.00385494003426613
ORF1a polyprotein	706	0.00385549050406968
ORF1a polyprotein	707	0.00385989992852037
ORF1a polyprotein	708	0.00400514947790016
ORF1a polyprotein	709	0.00385714285714286
ORF1a polyprotein	710	0.00385769395627947
ORF1a polyprotein	711	0.00385714285714286
ORF1a polyprotein	712	0.00414463341432042
ORF1a polyprotein	713	0.00384615384615385
ORF1a polyprotein	714	0.00384451089278086
ORF1a polyprotein	715	0.00384505838792367
ORF1a polyprotein	716	0.00384889522451889
ORF1a polyprotein	717	0.00383795309168444
ORF1a polyprotein	718	0.00383795309168444
ORF1a polyprotein	719	0.00383631713554987
ORF1a polyprotein	720	0.00398803589232303
ORF1a polyprotein	721	0.00383904450447889
ORF1a polyprotein	722	0.00384013653818802
ORF1a polyprotein	723	0.00384341637010676
ORF1a polyprotein	724	0.00384341637010676
ORF1a polyprotein	725	0.000142450142450142
ORF1a polyprotein	726	0.00399201596806387
ORF1a polyprotein	727	0.00399087799315849
ORF1a polyprotein	728	0.00413576725613234
ORF1a polyprotein	729	0
ORF1a polyprotein	730	0.00384286934244236
ORF1a polyprotein	731	0.00385164051355207
ORF1a polyprotein	732	0.00384341637010676
ORF1a polyprotein	733	0.00384396355353075
ORF1a polyprotein	734	0.00384999287038357
ORF1a polyprotein	735	0.00428021115708375
ORF1a polyprotein	736	0.0039891722467588
ORF1a polyprotein	737	0.00398690018510608
ORF1a polyprotein	738	0.00384396355353075
ORF1a polyprotein	739	0.059016393442623
ORF1a polyprotein	740	0.00383522727272727
ORF1a polyprotein	741	0.00397614314115308
ORF1a polyprotein	742	0.00383304940374787
ORF1a polyprotein	743	0.00383577212672255
ORF1a polyprotein	744	0.00383631713554987
ORF1a polyprotein	745	0.00383522727272727
ORF1a polyprotein	746	0.00383468257349808
ORF1a polyprotein	747	0.00384068278805121
ORF1a polyprotein	748	0.00469216550547419
ORF1a polyprotein	749	0.00383795309168444
ORF1a polyprotein	750	0.00398690018510608
ORF1a polyprotein	751	0.00383904450447889
ORF1a polyprotein	752	0.00383686229927526
ORF1a polyprotein	753	0.00511363636363636
ORF1a polyprotein	754	0.000568585643212509
ORF1a polyprotein	755	0.00398009950248756
ORF1a polyprotein	756	0
ORF1a polyprotein	757	0.00382436260623229
ORF1a polyprotein	758	0.00382598838033159
ORF1a polyprotein	759	0.00382761553728381
ORF1a polyprotein	760	0.00397614314115308
ORF1a polyprotein	761	0.00383087400681044
ORF1a polyprotein	762	0.00411756353826494
ORF1a polyprotein	763	0.00383033054333948
ORF1a polyprotein	764	0.00383631713554987
ORF1a polyprotein	765	0.0668373151308305
ORF1a polyprotein	766	0.00396263798471554
ORF1a polyprotein	767	0.00382057450120277
ORF1a polyprotein	768	0.00384396355353075
ORF1a polyprotein	769	0.00382870107770845
ORF1a polyprotein	770	0.00340184266477675
ORF1a polyprotein	771	0.0027003979533826
ORF1a polyprotein	772	0.00228050171037628
ORF1a polyprotein	773	0.0014265335235378
ORF1a polyprotein	774	0.00171944404642499
ORF1a polyprotein	775	0.00172117039586919
ORF1a polyprotein	776	0.00200486896749248
ORF1a polyprotein	777	0.00186006581771355
ORF1a polyprotein	778	0.00185873605947955
ORF1a polyprotein	779	0.00171477565018577
ORF1a polyprotein	780	0.00171404085130696
ORF1a polyprotein	781	0.002
ORF1a polyprotein	782	0.00157142857142857
ORF1a polyprotein	783	0.00185687758891587
ORF1a polyprotein	784	0.00185820468839337
ORF1a polyprotein	785	0.00185634727973726
ORF1a polyprotein	786	0.00185953368616793
ORF1a polyprotein	787	0.00200314780369152
ORF1a polyprotein	788	0.00185687758891587
ORF1a polyprotein	789	0.00257032700271312
ORF1a polyprotein	790	0
ORF1a polyprotein	791	0.00185953368616793
ORF1a polyprotein	792	0.00185847033595425
ORF1a polyprotein	793	0.00185873605947955
ORF1a polyprotein	794	0.00185847033595425
ORF1a polyprotein	795	0.00185979971387697
ORF1a polyprotein	796	0.00200228832951945
ORF1a polyprotein	797	0.00185979971387697
ORF1a polyprotein	798	0.00228473511352278
ORF1a polyprotein	799	0.00185820468839337
ORF1a polyprotein	800	0.0017174753112924
ORF1a polyprotein	801	0.00171649263338578
ORF1a polyprotein	802	0.00171649263338578
ORF1a polyprotein	803	0.00171600171600172
ORF1a polyprotein	804	0.00271506144612746
ORF1a polyprotein	805	0.00171184022824536
ORF1a polyprotein	806	0
ORF1a polyprotein	807	0.00185714285714286
ORF1a polyprotein	808	0.0017120844628335
ORF1a polyprotein	809	0.00171135196805476
ORF1a polyprotein	810	0.000142531356898518
ORF1a polyprotein	811	0.00213918996006845
ORF1a polyprotein	812	0.00185317177476835
ORF1a polyprotein	813	0.00185528756957328
ORF1a polyprotein	814	0.002282779283778
ORF1a polyprotein	815	0.00185396463205933
ORF1a polyprotein	816	0.00185661239645815
ORF1a polyprotein	817	0.000142511044605957
ORF1a polyprotein	818	0.00214224507283633
ORF1a polyprotein	819	0.00185502283105023
ORF1a polyprotein	820	0.00213827512473272
ORF1a polyprotein	821	0.00185317177476835
ORF1a polyprotein	822	0.00185185185185185
ORF1a polyprotein	823	0.00185158809286426
ORF1a polyprotein	824	0.00185000711541198
ORF1a polyprotein	825	0.00184869169510808
ORF1a polyprotein	826	0.00185000711541198
ORF1a polyprotein	827	0.000142186833499218
ORF1a polyprotein	828	0.00184711565785735
ORF1a polyprotein	829	0.00184475663402866
ORF1a polyprotein	830	0.00184397163120567
ORF1a polyprotein	831	0.00184475663402866
ORF1a polyprotein	832	0.00184580434473946
ORF1a polyprotein	833	0.00184711565785735
ORF1a polyprotein	834	0.0019889188805228
ORF1a polyprotein	835	0.00198694294635254
ORF1a polyprotein	836	0.00198609731876862
ORF1a polyprotein	837	0.00212765957446809
ORF1a polyprotein	838	0.00184869169510808
ORF1a polyprotein	839	0.00227337311736289
ORF1a polyprotein	840	0.00184711565785735
ORF1a polyprotein	841	0.00199089874857793
ORF1a polyprotein	842	0.00184816605061132
ORF1a polyprotein	843	0.00184948072272016
ORF1a polyprotein	844	0.00184816605061132
ORF1a polyprotein	845	0.00184816605061132
ORF1a polyprotein	846	0.00199203187250996
ORF1a polyprotein	847	0.00199288256227758
ORF1a polyprotein	848	0.0018523795953263
ORF1a polyprotein	849	0.0018523795953263
ORF1a polyprotein	850	0.00199316628701595
ORF1a polyprotein	851	0.00184869169510808
ORF1a polyprotein	852	0.00170430336599915
ORF1a polyprotein	853	0.00156539063611783
ORF1a polyprotein	854	0.00185290763968073
ORF1a polyprotein	855	0.00156985871271586
ORF1a polyprotein	856	0.00313658397490733
ORF1a polyprotein	857	0.00350385423966363
ORF1a polyprotein	858	0.00389538119087368
ORF1a polyprotein	859	0.00387543252595156
ORF1a polyprotein	860	0.00387275242047026
ORF1a polyprotein	861	0.00387061100359414
ORF1a polyprotein	862	0.00386900649440376
ORF1a polyprotein	863	0.00385250412768299
ORF1a polyprotein	864	0.00385356454720617
ORF1a polyprotein	865	0.00385303426448328
ORF1a polyprotein	866	0.00385250412768299
ORF1a polyprotein	867	0.00385197413674508
ORF1a polyprotein	868	0.00385144429160935
ORF1a polyprotein	869	0.00398899587345255
ORF1a polyprotein	870	0.00385144429160935
ORF1a polyprotein	871	0.00385144429160935
ORF1a polyprotein	872	0.00385144429160935
ORF1a polyprotein	873	0.00399009356081453
ORF1a polyprotein	874	0
ORF1a polyprotein	875	0.00385356454720617
ORF1a polyprotein	876	0.0318030973451327
ORF1a polyprotein	877	0.00385409497591191
ORF1a polyprotein	878	0.00385462555066079
ORF1a polyprotein	879	0.00385356454720617
ORF1a polyprotein	880	0.0038572806171649
ORF1a polyprotein	881	0.00385144429160935
ORF1a polyprotein	882	0.00399064263107197
ORF1a polyprotein	883	0.00385250412768299
ORF1a polyprotein	884	0.00385303426448328
ORF1a polyprotein	885	0.00412768299394606
ORF1a polyprotein	886	0.00398954464162883
ORF1a polyprotein	887	0.00385250412768299
ORF1a polyprotein	888	0.00385303426448328
ORF1a polyprotein	889	0.000137646249139711
ORF1a polyprotein	890	0.00412938747419133
ORF1a polyprotein	891	0.00399174122505162
ORF1a polyprotein	892	0.00550660792951542
ORF1a polyprotein	893	0.00385409497591191
ORF1a polyprotein	894	0.00385409497591191
ORF1a polyprotein	895	0.00385621815176973
ORF1a polyprotein	896	0.00426820872917527
ORF1a polyprotein	897	0.00413052457662123
ORF1a polyprotein	898	0.00413052457662123
ORF1a polyprotein	899	0.00399229074889868
ORF1a polyprotein	900	0.00385674931129477
ORF1a polyprotein	901	0.00385515627151315
ORF1a polyprotein	902	0.00413052457662123
ORF1a polyprotein	903	0.00399174122505162
ORF1a polyprotein	904	0.00385409497591191
ORF1a polyprotein	905	0
ORF1a polyprotein	906	0.00412881915772089
ORF1a polyprotein	907	0.00385356454720617
ORF1a polyprotein	908	0.00385356454720617
ORF1a polyprotein	909	0.00385409497591191
ORF1a polyprotein	910	0.00399174122505162
ORF1a polyprotein	911	0.00399174122505162
ORF1a polyprotein	912	0.00385409497591191
ORF1a polyprotein	913	0.00385515627151315
ORF1a polyprotein	914	0.00385462555066079
ORF1a polyprotein	915	0.00385409497591191
ORF1a polyprotein	916	0.00385462555066079
ORF1a polyprotein	917	0.00399284042406719
ORF1a polyprotein	918	0.00385515627151315
ORF1a polyprotein	919	0.00399229074889868
ORF1a polyprotein	920	0.00399284042406719
ORF1a polyprotein	921	0.00412995594713656
ORF1a polyprotein	922	0.00385462555066079
ORF1a polyprotein	923	0.00385462555066079
ORF1a polyprotein	924	0.00385621815176973
ORF1a polyprotein	925	0.00385515627151315
ORF1a polyprotein	926	0
ORF1a polyprotein	927	0.00385462555066079
ORF1a polyprotein	928	0.00399229074889868
ORF1a polyprotein	929	0.00385462555066079
ORF1a polyprotein	930	0.00385515627151315
ORF1a polyprotein	931	0
ORF1a polyprotein	932	0
ORF1a polyprotein	933	0.00385250412768299
ORF1a polyprotein	934	0.00385250412768299
ORF1a polyprotein	935	0.00385250412768299
ORF1a polyprotein	936	0.00385250412768299
ORF1a polyprotein	937	0.000137570504883753
ORF1a polyprotein	938	0
ORF1a polyprotein	939	0
ORF1a polyprotein	940	0.00385144429160935
ORF1a polyprotein	941	0.00398954464162883
ORF1a polyprotein	942	0.00385197413674508
ORF1a polyprotein	943	0.00385197413674508
ORF1a polyprotein	944	0.0049525381758151
ORF1a polyprotein	945	0.00453982666116385
ORF1a polyprotein	946	0.00385250412768299
ORF1a polyprotein	947	0.00385197413674508
ORF1a polyprotein	948	0.00385197413674508
ORF1a polyprotein	949	0.00385091459221565
ORF1a polyprotein	950	0.00398789878987899
ORF1a polyprotein	951	0.00398789878987899
ORF1a polyprotein	952	0.00426409903713893
ORF1a polyprotein	953	0.000137570504883753
ORF1a polyprotein	954	0.00385144429160935
ORF1a polyprotein	955	0.00385197413674508
ORF1a polyprotein	956	0.00398954464162883
ORF1a polyprotein	957	0.00385250412768299
ORF1a polyprotein	958	0.00385091459221565
ORF1a polyprotein	959	0.00412541254125413
ORF1a polyprotein	960	0.0048162928306041
ORF1a polyprotein	961	0.00398680230959582
ORF1a polyprotein	962	0.00384932636788562
ORF1a polyprotein	963	0.00384932636788562
ORF1a polyprotein	964	0.00384879725085911
ORF1a polyprotein	965	0.00384985563041386
ORF1a polyprotein	966	0.00384985563041386
ORF1a polyprotein	967	0.00013745704467354
ORF1a polyprotein	968	0.00439500068671886
ORF1a polyprotein	969	0.00494437577255871
ORF1a polyprotein	970	0.003845625600879
ORF1a polyprotein	971	0.0114026652012639
ORF1a polyprotein	972	0.000137324910738808
ORF1a polyprotein	973	0
ORF1a polyprotein	974	0.00384615384615385
ORF1a polyprotein	975	0.00384721077219016
ORF1a polyprotein	976	0
ORF1a polyprotein	977	0.00384615384615385
ORF1a polyprotein	978	0.00384721077219016
ORF1a polyprotein	979	0.00384879725085911
ORF1a polyprotein	980	0.00384773945307132
ORF1a polyprotein	981	0
ORF1a polyprotein	982	0
ORF1a polyprotein	983	0.00398680230959582
ORF1a polyprotein	984	0.00412427825130602
ORF1a polyprotein	985	0
ORF1a polyprotein	986	0.00398515871925244
ORF1a polyprotein	987	0.00384668223657096
ORF1a polyprotein	988	0.00384615384615385
ORF1a polyprotein	989	0.00425999725161468
ORF1a polyprotein	990	0
ORF1a polyprotein	991	0.00384668223657096
ORF1a polyprotein	992	0.00398351648351648
ORF1a polyprotein	993	0.00398406374501992
ORF1a polyprotein	994	0.00384721077219016
ORF1a polyprotein	995	0.00398406374501992
ORF1a polyprotein	996	0.00384615384615385
ORF1a polyprotein	997	0.003845625600879
ORF1a polyprotein	998	0.00425882676191785
ORF1a polyprotein	999	0
ORF1a polyprotein	1000	0.000137381508448963
ORF1a polyprotein	1001	0.00384615384615385
ORF1a polyprotein	1002	0.003845625600879
ORF1a polyprotein	1003	0.003845625600879
ORF1a polyprotein	1004	0.00384615384615385
ORF1a polyprotein	1005	0.003845625600879
ORF1a polyprotein	1006	0.003845625600879
ORF1a polyprotein	1007	0.00384721077219016
ORF1a polyprotein	1008	0.003845625600879
ORF1a polyprotein	1009	0.003845625600879
ORF1a polyprotein	1010	0.00384615384615385
ORF1a polyprotein	1011	0.00398351648351648
ORF1a polyprotein	1012	0.00384668223657096
ORF1a polyprotein	1013	0.00384721077219016
ORF1a polyprotein	1014	0.00412201154163232
ORF1a polyprotein	1015	0.00384721077219016
ORF1a polyprotein	1016	0.00398461115691124
ORF1a polyprotein	1017	0.00384615384615385
ORF1a polyprotein	1018	0.00384615384615385
ORF1a polyprotein	1019	0
ORF1a polyprotein	1020	0.00384509750068662
ORF1a polyprotein	1021	0.00384404173531027
ORF1a polyprotein	1022	0.00411918165591103
ORF1a polyprotein	1023	0.00384456954551696
ORF1a polyprotein	1024	0.00384509750068662
ORF1a polyprotein	1025	0.00384509750068662
ORF1a polyprotein	1026	0.00384456954551696
ORF1a polyprotein	1027	0.003845625600879
ORF1a polyprotein	1028	0.00384351407000686
ORF1a polyprotein	1029	0.00384351407000686
ORF1a polyprotein	1030	0.00384351407000686
ORF1a polyprotein	1031	0.00384351407000686
ORF1a polyprotein	1032	0.00384404173531027
ORF1a polyprotein	1033	0.00384404173531027
ORF1a polyprotein	1034	0.00384351407000686
ORF1a polyprotein	1035	0.00411974732216424
ORF1a polyprotein	1036	0.00865028147741315
ORF1a polyprotein	1037	0.00398296937233896
ORF1a polyprotein	1038	0.003845625600879
ORF1a polyprotein	1039	0.003845625600879
ORF1a polyprotein	1040	0.00384615384615385
ORF1a polyprotein	1041	0.00384615384615385
ORF1a polyprotein	1042	0.00384509750068662
ORF1a polyprotein	1043	0.00425765691525889
ORF1a polyprotein	1044	0.003845625600879
ORF1a polyprotein	1045	0.00384509750068662
ORF1a polyprotein	1046	0.00384615384615385
ORF1a polyprotein	1047	0.000412031314379893
ORF1a polyprotein	1048	0.003845625600879
ORF1a polyprotein	1049	0.00480703200109875
ORF1a polyprotein	1050	0
ORF1a polyprotein	1051	0.003845625600879
ORF1a polyprotein	1052	0.00398296937233896
ORF1a polyprotein	1053	0.003845625600879
ORF1a polyprotein	1054	0.00398351648351648
ORF1a polyprotein	1055	0.00398351648351648
ORF1a polyprotein	1056	0.000137343771459964
ORF1a polyprotein	1057	0
ORF1a polyprotein	1058	0.00384721077219016
ORF1a polyprotein	1059	0.00384668223657096
ORF1a polyprotein	1060	0
ORF1a polyprotein	1061	0.00425707223290305
ORF1a polyprotein	1062	0.00398187560071399
ORF1a polyprotein	1063	0.00384509750068662
ORF1a polyprotein	1064	0.00384509750068662
ORF1a polyprotein	1065	0.00384509750068662
ORF1a polyprotein	1066	0.00384509750068662
ORF1a polyprotein	1067	0.00398296937233896
ORF1a polyprotein	1068	0
ORF1a polyprotein	1069	0
ORF1a polyprotein	1070	0.00384826827927433
ORF1a polyprotein	1071	0.00384932636788562
ORF1a polyprotein	1072	0.00384932636788562
ORF1a polyprotein	1073	0.00384985563041386
ORF1a polyprotein	1074	0.00384985563041386
ORF1a polyprotein	1075	0.00384879725085911
ORF1a polyprotein	1076	0.00384879725085911
ORF1a polyprotein	1077	0.00384773945307132
ORF1a polyprotein	1078	0.00398570643210555
ORF1a polyprotein	1079	0.00384879725085911
ORF1a polyprotein	1080	0
ORF1a polyprotein	1081	0.00385038503850385
ORF1a polyprotein	1082	0.00371236078647051
ORF1a polyprotein	1083	0.00371287128712871
ORF1a polyprotein	1084	0.00371236078647051
ORF1a polyprotein	1085	0.00343878954607978
ORF1a polyprotein	1086	0.00289017341040462
ORF1a polyprotein	1087	0.00234288864388093
ORF1a polyprotein	1088	0
ORF1a polyprotein	1089	0.00234644582470669
ORF1a polyprotein	1090	0.0023448275862069
ORF1a polyprotein	1091	0.00248173169722873
ORF1a polyprotein	1092	0.0028957528957529
ORF1a polyprotein	1093	0.00262068965517241
ORF1a polyprotein	1094	0.00275862068965517
ORF1a polyprotein	1095	0.00261888352860096
ORF1a polyprotein	1096	0.00275747966358748
ORF1a polyprotein	1097	0.00261852260198456
ORF1a polyprotein	1098	0.00275558004960044
ORF1a polyprotein	1099	0.00261780104712042
ORF1a polyprotein	1100	0.000275709953129308
ORF1a polyprotein	1101	0.00248036378668871
ORF1a polyprotein	1102	0.00248138957816377
ORF1a polyprotein	1103	0.00248036378668871
ORF1a polyprotein	1104	0.00261780104712042
ORF1a polyprotein	1105	0.00261780104712042
ORF1a polyprotein	1106	0.00261852260198456
ORF1a polyprotein	1107	0.00261888352860096
ORF1a polyprotein	1108	0.00275709953129308
ORF1a polyprotein	1109	0.00261996690568119
ORF1a polyprotein	1110	0.0031711016131256
ORF1a polyprotein	1111	0.00261960568040811
ORF1a polyprotein	1112	0.00261996690568119
ORF1a polyprotein	1113	0.00275785990071704
ORF1a polyprotein	1114	0.00261996690568119
ORF1a polyprotein	1115	0.00261996690568119
ORF1a polyprotein	1116	0.00262068965517241
ORF1a polyprotein	1117	0
ORF1a polyprotein	1118	0.00275785990071704
ORF1a polyprotein	1119	0.00275785990071704
ORF1a polyprotein	1120	0.00275900124155056
ORF1a polyprotein	1121	0.00275938189845475
ORF1a polyprotein	1122	0.00262105117947303
ORF1a polyprotein	1123	0.0024831011173955
ORF1a polyprotein	1124	0.00248378639437008
ORF1a polyprotein	1125	0.00234612199834391
ORF1a polyprotein	1126	0.00234644582470669
ORF1a polyprotein	1127	0.00248618784530387
ORF1a polyprotein	1128	0.00234676974047488
ORF1a polyprotein	1129	0.00234612199834391
ORF1a polyprotein	1130	0.000138045278851463
ORF1a polyprotein	1131	0.00220872446162341
ORF1a polyprotein	1132	0.00220933443800055
ORF1a polyprotein	1133	0.00221116639027087
ORF1a polyprotein	1134	0.00221116639027087
ORF1a polyprotein	1135	0.00221208350615236
ORF1a polyprotein	1136	0.00221238938053097
ORF1a polyprotein	1137	0.00221330751141237
ORF1a polyprotein	1138	0.00221269533951044
ORF1a polyprotein	1139	0.00221208350615236
ORF1a polyprotein	1140	0.00221208350615236
ORF1a polyprotein	1141	0.00207440188079104
ORF1a polyprotein	1142	0.00221208350615236
ORF1a polyprotein	1143	0.00235066371681416
ORF1a polyprotein	1144	0
ORF1a polyprotein	1145	0.00235066371681416
ORF1a polyprotein	1146	0.00221238938053097
ORF1a polyprotein	1147	0.00221238938053097
ORF1a polyprotein	1148	0
ORF1a polyprotein	1149	0.00221269533951044
ORF1a polyprotein	1150	0.0022139200221392
ORF1a polyprotein	1151	0.00221361372440509
ORF1a polyprotein	1152	0.0022139200221392
ORF1a polyprotein	1153	0.00221361372440509
ORF1a polyprotein	1154	0.00235261555494049
ORF1a polyprotein	1155	0.00249203931884259
ORF1a polyprotein	1156	0.00221514606119341
ORF1a polyprotein	1157	0.00221361372440509
ORF1a polyprotein	1158	0.0033195020746888
ORF1a polyprotein	1159	0.0023522900235229
ORF1a polyprotein	1160	0.00221483942414175
ORF1a polyprotein	1161	0.0020772746157042
ORF1a polyprotein	1162	0.0020769869842149
ORF1a polyprotein	1163	0.00207669943236882
ORF1a polyprotein	1164	0.00207641196013289
ORF1a polyprotein	1165	0.00207641196013289
ORF1a polyprotein	1166	0.00221453287197232
ORF1a polyprotein	1167	0.00207526286662977
ORF1a polyprotein	1168	0.00290416263310745
ORF1a polyprotein	1169	0.00207440188079104
ORF1a polyprotein	1170	0.00207641196013289
ORF1a polyprotein	1171	0.0026290300262903
ORF1a polyprotein	1172	0.00262141280353201
ORF1a polyprotein	1173	0.0028957528957529
ORF1a polyprotein	1174	0.0033085194375517
ORF1a polyprotein	1175	0.00303155573928621
ORF1a polyprotein	1176	0.00385834366818244
ORF1a polyprotein	1177	0.003717984026439
ORF1a polyprotein	1178	0.00371747211895911
ORF1a polyprotein	1179	0.00385462555066079
ORF1a polyprotein	1180	0.0037159372419488
ORF1a polyprotein	1181	0.0037159372419488
ORF1a polyprotein	1182	0.00385356454720617
ORF1a polyprotein	1183	0.00371542589789459
ORF1a polyprotein	1184	0.00371542589789459
ORF1a polyprotein	1185	0.00371542589789459
ORF1a polyprotein	1186	0.00385303426448328
ORF1a polyprotein	1187	0.00344210381385103
ORF1a polyprotein	1188	0
ORF1a polyprotein	1189	0.0034473248758963
ORF1a polyprotein	1190	0.00345113197128658
ORF1a polyprotein	1191	0.00344780030340643
ORF1a polyprotein	1192	0.00344684957948435
ORF1a polyprotein	1193	0.00344684957948435
ORF1a polyprotein	1194	0.00358225406448057
ORF1a polyprotein	1195	0.00344447506200055
ORF1a polyprotein	1196	0.00358176057308169
ORF1a polyprotein	1197	0.0037200330669606
ORF1a polyprotein	1198	0.0034435261707989
ORF1a polyprotein	1199	0.00358176057308169
ORF1a polyprotein	1200	0.0037200330669606
ORF1a polyprotein	1201	0.00358373535492764
ORF1a polyprotein	1202	0.00454733360892931
ORF1a polyprotein	1203	0.00344589937973811
ORF1a polyprotein	1204	0.00344637441411635
ORF1a polyprotein	1205	0.00344494970373433
ORF1a polyprotein	1206	0.00344542447629548
ORF1a polyprotein	1207	0.00399834551220185
ORF1a polyprotein	1208	0.00344589937973811
ORF1a polyprotein	1209	0
ORF1a polyprotein	1210	0.00344542447629548
ORF1a polyprotein	1211	0.00344494970373433
ORF1a polyprotein	1212	0.00344589937973811
ORF1a polyprotein	1213	0.0034473248758963
ORF1a polyprotein	1214	0.00344589937973811
ORF1a polyprotein	1215	0.00344684957948435
ORF1a polyprotein	1216	0.00399724328049621
ORF1a polyprotein	1217	0.0034487515519382
ORF1a polyprotein	1218	0.0034473248758963
ORF1a polyprotein	1219	0.0034473248758963
ORF1a polyprotein	1220	0.00386047152902247
ORF1a polyprotein	1221	0.00344684957948435
ORF1a polyprotein	1222	0.00358472356266373
ORF1a polyprotein	1223	0.00344684957948435
ORF1a polyprotein	1224	0.00344780030340643
ORF1a polyprotein	1225	0.00358521787093216
ORF1a polyprotein	1226	0.00358521787093216
ORF1a polyprotein	1227	0.0034473248758963
ORF1a polyprotein	1228	0.000275938189845475
ORF1a polyprotein	1229	0.00344780030340643
ORF1a polyprotein	1230	0.000827700372465168
ORF1a polyprotein	1231	0.0034487515519382
ORF1a polyprotein	1232	0.00344780030340643
ORF1a polyprotein	1233	0.00358571231554268
ORF1a polyprotein	1234	0.00344684957948435
ORF1a polyprotein	1235	0.0034473248758963
ORF1a polyprotein	1236	0.003584229390681
ORF1a polyprotein	1237	0
ORF1a polyprotein	1238	0.00344637441411635
ORF1a polyprotein	1239	0.00344494970373433
ORF1a polyprotein	1240	0.000137797988149373
ORF1a polyprotein	1241	0.000413393964448119
ORF1a polyprotein	1242	0.00344447506200055
ORF1a polyprotein	1243	0.00358373535492764
ORF1a polyprotein	1244	0
ORF1a polyprotein	1245	0.00344447506200055
[truncated: 7,749 more rows]
